# Supplementary material for: Targeting Glioblastoma via Selective Alteration of Mitochondrial Redox State
Source: Cancers (Basel). 2022 Jan 19;14(3):485. doi: 10.3390/cancers14030485 (PMC8833725; doi:10.3390/cancers14030485)
Supplement: Supplementary file 1 [file cancers-14-00485-s001.zip]

Archive with 1 entries (1 files):
- cancers-1519153-SI.pdf
